# Supplementary material for: Biomarkers of Clot Activation and Degradation and Risk of Future Major Cardiovascular Events in Acute Exacerbation of COPD: A Cohort Sub-Study in a Randomized Trial Population
Source: Biomedicines. 2022 Aug 19;10(8):2011. doi: 10.3390/biomedicines10082011 (PMC9405886; doi:10.3390/biomedicines10082011)
Supplement: Supplementary file 1 [file biomedicines-10-02011-s001.zip]

Archive with 5 entries (5 files):
- supplementary document s1.pdf
- supplementary Table S1.xlsx
- supplementary Table S2A.xlsx
- supplementary Table S2B.xlsx
- supplementary Table S2C.xlsx
