# Supplementary material for: Biomarkers of Clot Activation and Degradation and Risk of Future Major Cardiovascular Events in Acute Exacerbation of COPD: A Cohort Sub-Study in a Randomized Trial Population
Source: Biomedicines. 2022 Aug 19;10(8):2011. doi: 10.3390/biomedicines10082011 (PMC9405886; doi:10.3390/biomedicines10082011)
Supplement: Supplementary file 1 [file biomedicines-10-02011-s001.zip › supplementary Table S1.xlsx]

## Sheet: Ark1
Definition of MACE-outcome in the registry-based data.
Diagnosis	ICD-code
Myocardial infarction
Acute myocardial infarction	DI21
Complications following acute myocardial infarction	DI23
Other types of acute ischemic heart disease	DI24
Unstable angina pectoris	DI200
Coronary revascularization
Coronary artery surgery	KFNA – KFNH (SKS)
Stroke
Cerebral infarction	DI63
Stroke without information reg. bleed/infarct.	DI64
Transient ischemic attack	DG459
Heart failure hospitalization
Heart failure	DI50
Hypertensive heart disease with incompensated heart failure	DI110
Hypertensive heart- and kidney disease with heart failure	DI130
Hypertensive heart- and kidney disease with heart and kidney failure	DI132
Pulmonary edema	DJ81
Liver stasis	DK761
Definition of baseline diagnoses from registry-based data.
Diagnosis	ICD-code
Myocardial infarction
Acute myocardial infarction	DI21
Complications following acute myocardial infarction	DI23
Other types of acute ischemic heart disease	DI24
Unstable angina pectoris	DI200
Chronic ischemic heart disease	DI25
Coronary revascularization
Coronary artery surgery	KFNA – KFNH (SKS)
Stroke
Cerebral infarction	DI63
Stroke without information reg. bleed/infarct.	DI64
Transient ischemic attack	DG459
Sequelae following former cerebral infarction, former stroke, former non-specified cerebrovascular disease	DI693, DI694, DI698
Heart failure hospitalization
Heart failure	DI50
Hypertensive heart disease with incompensated heart failure	DI110
Hypertensive heart- and kidney disease with heart failure	DI130
Hypertensive heart- and kidney disease with heart and kidney failure	DI132
Pulmonary edema	DJ81
Liver stasis	DK761
Peripheral vascular diseases
Aterosclerosis	DI70
Aortic-aneurism and aortic dissection	DI71, DI790
Other types of diseases in the peripheral circulation	DI731, DI738, DI739, DI792
Arteric stricture	DI771
Intestinal vascular diseases	DK551, DK558, DK559
Other cardiac or vascular implantations	DZ958, DZ959
