# Supplementary material for: Biomarkers of Clot Activation and Degradation and Risk of Future Major Cardiovascular Events in Acute Exacerbation of COPD: A Cohort Sub-Study in a Randomized Trial Population
Source: Biomedicines. 2022 Aug 19;10(8):2011. doi: 10.3390/biomedicines10082011 (PMC9405886; doi:10.3390/biomedicines10082011)
Supplement: Supplementary file 1 [file biomedicines-10-02011-s001.zip › supplementary Table S2A.xlsx]

## Sheet: Ark1
Additional Table S2A: X-FIB regression models
MACE, crude						MACE, adjusted
X-FIB	HR	LCL	UCL	P		X-FIB	HR	LCL	UCL	P
X-FIB, upper	1.1	0.77	1.6	0.6		X-FIB, upper	0.982744	0.654148	1.4764	0.933
						Age	1.05811	1.0344	1.08237	<.01
						Male	0.898013	0.630794	1.27843	0.551
						T2DM	1.72118	1.05162	2.81706	0.031
						AFLI	1.35515	0.890251	2.06281	0.156
						Hypertens.	0.747708	0.513399	1.08895	0.13
						Hyperchol.	0.919662	0.532553	1.58816	0.764
						PVD	1.43802	0.904209	2.28696	0.125
						Form.smok.	0.687103	0.483454	0.976536	0.036
						Nev.smok.	0.456355	0.105034	1.98279	0.295
						ICS use	0.942604	0.670862	1.32442	0.733
						FEV1 (%)	0.964076	0.949295	0.979087	<.01
						IHD	1.28347	0.868599	1.89649	0.21
						CHF	1.35865	0.919592	2.00734	0.124
						CRP	0.999179	0.99669	1.00167	0.518
MACE, best case						MACE, worst case
X-FIB	HR	LCL	UCL	P		X-FIB	HR	LCL	UCL	P
X-FIB, upper	0.983828	0.655772	1.476	0.937		X-FIB, upper	0.931679	0.623245	1.39275	0.73
Age	1.05723	1.03349	1.08152	<.01		Age	1.0499	1.02777	1.0725	<.01
Male	0.915397	0.64507	1.29901	0.621		Male	0.944501	0.664664	1.34216	0.75
T2DM	1.66792	1.02064	2.72569	0.041		T2DM	1.74446	1.06901	2.84671	0.026
AFLI	1.46736	0.967053	2.22651	0.071		AFLI	1.24319	0.814319	1.89794	0.313
Hypertens.	0.73115	0.504231	1.06019	0.099		Hypertens.	0.806429	0.555166	1.17141	0.259
Hyperchol.	0.882858	0.51324	1.51866	0.653		Hyperchol.	0.93975	0.543838	1.62388	0.824
PVD	1.57387	0.997631	2.48294	0.051		PVD	1.35681	0.857767	2.1462	0.192
Form.smok.	0.679888	0.478128	0.966787	0.032		Form.smok.	0.72405	0.510063	1.02781	0.071
Nev.smok.	0.407959	0.0937362	1.77552	0.232		Nev.smok.	0.501953	0.116391	2.16474	0.355
ICS use	0.983622	0.701247	1.3797	0.924		ICS use	0.91459	0.650345	1.2862	0.608
FEV1 (%)	0.971993	0.959198	0.984959	<.01		FEV1 (%)	0.971596	0.958778	0.984584	<.01
IHD	1.27888	0.86949	1.88103	0.211		IHD	1.19953	0.817916	1.75918	0.352
CHF	1.29737	0.881643	1.90911	0.187		CHF	1.47216	0.996107	2.17574	0.052
CRP	0.999132	0.996659	1.00161	0.492		CRP	0.9993	0.996846	1.00176	0.577
Explorative analyses:
MACE without death						All-cause mortality
X-FIB	HR	LCL	UCL	P		X-FIB	HR	LCL	UCL	P
X-FIB, upper	1.22774	0.491959	3.06396	0.66		X-FIB, upper	0.890145	0.576186	1.37518	0.6
Age	1.00314	0.954204	1.05458	0.902		Age	1.07712	1.05084	1.10406	<.01
Male	0.890949	0.393904	2.01519	0.782		Male	0.951724	0.655359	1.38211	0.795
T2DM	3.32667	1.30507	8.47975	0.012		T2DM	1.29613	0.751995	2.23399	0.35
AFLI	3.25189	1.29957	8.13717	0.012		AFLI	1.07031	0.682816	1.6777	0.767
Hypertens.	0.75181	0.332058	1.70217	0.494		Hypertens.	0.715056	0.476183	1.07376	0.106
Hyperchol.	1.01557	0.341085	3.02384	0.978		Hyperchol.	0.973937	0.541758	1.75088	0.93
PVD	1.46767	0.471263	4.57078	0.508		PVD	1.35726	0.832701	2.21227	0.22
Smoker*	1.35448	0.599365	3.06092	0.466		Form.smok.	0.662921	0.455557	0.964674	0.032
ICS use	1.11881	0.510858	2.45028	0.779		Nev.smok.	0.473104	0.107964	2.07317	0.321
FEV1 (%)	0.988087	0.956763	1.02044	0.466		ICS use	0.986323	0.687444	1.41515	0.94
IHD	1.2481	0.521299	2.98822	0.619		FEV1 (%)	0.961537	0.944577	0.978802	<.01
CHF	1.38554	0.582792	3.294	0.461		IHD	1.35684	0.897846	2.05047	0.147
CRP	0.996217	0.989265	1.00322	0.289		CHF	1.42061	0.939252	2.14865	0.096
*Due to few never-smokers and fewer events when excluding mortality,						CRP	0.99988	0.99732	1.00245	0.927
smoking status is in this part applied only as active smoker or not.
Additional Table 3A: X-FIB regression models. MACE: Major cardiovascular event, HR: Hazard Ratio, LCL: Lower limit of 95% confidence interval, UCL: Upper limit of 95% confidence interval, P: P-value,
T2DM: Type 2 diabetes mellitus, Hypertens.: Hypertension, Hyperchol.: Hypercholesterolaemia, PVD: Peripheral vascular disease, Form.smok.: Former smoker (compared to active smoker),
Nev.smok.: Never smoker (compared to active smoker), FEV1 (%): Forced Expiratory Volume in 1 second, % of predicted, IHD: Ischemic heart disease, CHF: Congestive heart failure, CRP: C-reactive protein. N/A: Not applicable.
