# Supplementary material for: Biomarkers of Clot Activation and Degradation and Risk of Future Major Cardiovascular Events in Acute Exacerbation of COPD: A Cohort Sub-Study in a Randomized Trial Population
Source: Biomedicines. 2022 Aug 19;10(8):2011. doi: 10.3390/biomedicines10082011 (PMC9405886; doi:10.3390/biomedicines10082011)
Supplement: Supplementary file 1 [file biomedicines-10-02011-s001.zip › supplementary Table S2B.xlsx]

## Sheet: Ark1
Additional Table S2B: VWF-N regression models
MACE, crude						MACE, adjusted
VWF-N	HR	LCL	UCL	P		VWF-N	HR	LCL	UCL	P
VWF-N, upper	1.41	0.99	2	0.06		VWF-N, upper	1.55585	1.06805	2.26644	0.021
						Age	1.05475	1.03145	1.07858	<0.01
						Male	0.91496	0.641941	1.30409	0.623
						T2DM	1.5956	0.969049	2.62724	0.066
						AFLI	1.41149	0.929629	2.14312	0.106
						Hypertens.	0.750291	0.512848	1.09767	0.139
						Hyperchol.	0.961609	0.554202	1.66851	0.889
						PVD	1.5823	0.995734	2.51441	0.052
						Form.smok.	0.685476	0.483216	0.972396	0.034
						Nev.smok.	0.485145	0.11141	2.11261	0.335
						ICS use	0.946253	0.674218	1.32805	0.749
						FEV1 (%)	0.963542	0.948844	0.978469	<0.01
						IHD	1.28217	0.866252	1.89777	0.214
						CHF	1.37748	0.935258	2.0288	0.105
						CRP	0.998688	0.99625	1.00113	0.292
MACE, best case						MACE, worst case
VWF-N	HR	LCL	UCL	P		VWF-N	HR	LCL	UCL	P
VWF-N, upper	1.54172	1.05997	2.24243	0.024		VWF-N, upper	1.52615	1.05228	2.21342	0.026
Age	1.05416	1.03084	1.07801	<0.01		Age	1.04653	1.02467	1.06886	<0.01
Male	0.940758	0.662252	1.33639	0.733		Male	0.956947	0.672354	1.362	0.807
T2DM	1.54213	0.939426	2.53151	0.087		T2DM	1.63344	0.99634	2.67794	0.052
AFLI	1.52785	1.00931	2.3128	0.045		AFLI	1.28056	0.841927	1.94772	0.248
Hypertens.	0.733414	0.503664	1.06797	0.106		Hypertens.	0.812251	0.557418	1.18359	0.279
Hyperchol.	0.921666	0.533095	1.59347	0.77		Hyperchol.	0.987269	0.568734	1.71381	0.964
PVD	1.71482	1.08743	2.70419	0.02		PVD	1.47864	0.932837	2.34381	0.096
Form.smok.	0.679404	0.478725	0.964206	0.03		Form.smok.	0.715081	0.505196	1.01216	0.059
Nev.smok.	0.433499	0.0994628	1.88936	0.266		Nev.smok.	0.525956	0.12153	2.27622	0.39
ICS use	0.995034	0.710197	1.39411	0.977		ICS use	0.911054	0.648192	1.28052	0.592
FEV1 (%)	0.971529	0.958879	0.984345	<0.01		FEV1 (%)	0.971097	0.958355	0.984009	<0.01
IHD	1.28536	0.872974	1.89255	0.203		IHD	1.18187	0.806614	1.73169	0.391
CHF	1.31849	0.899283	1.93313	0.157		CHF	1.47324	1.0001	2.17023	0.05
CRP	0.998651	0.996228	1.00108	0.276		CRP	0.998752	0.996338	1.00117	0.312
Explorative analyses:
MACE without death						All-cause mortality
VWF-N	HR	LCL	UCL	P		VWF-N	HR	LCL	UCL	P
VWF-N, upper	1.75917	0.751184	4.11976	0.193		VWF-N, upper	1.52397	1.01544	2.28719	0.042
Age	1.00042	0.951804	1.05152	0.987		Age	1.07355	1.04769	1.10004	<0.01
Male	0.894407	0.391289	2.04443	0.791		Male	0.967306	0.665827	1.40529	0.862
T2DM	3.24623	1.28281	8.21477	0.013		T2DM	1.16672	0.667903	2.03808	0.588
AFLI	3.3182	1.33816	8.22804	0.01		AFLI	1.10012	0.704332	1.71831	0.675
Hypertens.	0.73998	0.32335	1.69343	0.476		Hypertens.	0.704517	0.467837	1.06094	0.094
Hyperchol.	1.13462	0.380901	3.37977	0.821		Hyperchol.	1.03606	0.574249	1.86926	0.906
PVD	1.74574	0.553556	5.5055	0.342		PVD	1.43876	0.887523	2.33236	0.14
Smoker*	1.32431	0.591535	2.96481	0.495		Form.smok.	0.650399	0.447949	0.944348	0.024
ICS use	1.13146	0.522005	2.45247	0.754		Nev.smok.	0.516746	0.117606	2.27052	0.382
FEV1 (%)	0.987827	0.956979	1.01967	0.449		ICS use	0.987304	0.688922	1.41492	0.945
IHD	1.22814	0.514638	2.93088	0.643		FEV1 (%)	0.960871	0.943908	0.978139	<0.01
CHF	1.49428	0.643141	3.47184	0.35		IHD	1.33981	0.885755	2.02661	0.166
CRP	0.995885	0.989054	1.00276	0.24		CHF	1.44437	0.956656	2.18072	0.08
*Due to few never-smokers and fewer events when excluding mortality,						CRP	0.999247	0.996717	1.00178	0.56
smoking status is in this part applied only as active smoker or not.
Additional Table S3B: VWF-N regression models. MACE: Major cardiovascular event, HR: Hazard Ratio, LCL: Lower limit of 95% confidence interval, UCL: Upper limit of 95% confidence interval, P: P-value,
T2DM: Type 2 diabetes mellitus, Hypertens.: Hypertension, Hyperchol.: Hypercholesterolaemia, PVD: Peripheral vascular disease, Form.smok.: Former smoker (compared to active smoker),
Nev.smok.: Never smoker (compared to active smoker), FEV1 (%): Forced Expiratory Volume in 1 second, % of predicted, IHD: Ischemic heart disease, CHF: Congestive heart failure, CRP: C-reactive protein. N/A: Not applicable.
