# Supplementary material for: Biomarkers of Clot Activation and Degradation and Risk of Future Major Cardiovascular Events in Acute Exacerbation of COPD: A Cohort Sub-Study in a Randomized Trial Population
Source: Biomedicines. 2022 Aug 19;10(8):2011. doi: 10.3390/biomedicines10082011 (PMC9405886; doi:10.3390/biomedicines10082011)
Supplement: Supplementary file 1 [file biomedicines-10-02011-s001.zip › supplementary Table S2C.xlsx]

## Sheet: Ark1
Additional Table S2C: VWF-A regression models
MACE						MACE, adjusted
VWF-A	HR	LCL	UCL	P		VWF-A	HR	LCL	UCL	P
VWF-A, upper	0.85	0.58	1.24	0.41		VWF-A, upper	0.775833	0.521088	1.15512	0.211
						Age	1.06031	1.03661	1.08456	<0.01
						Male	0.88332	0.620277	1.25791	0.492
						T2DM	1.71732	1.0503	2.80796	0.031
						AFLI	1.33203	0.875046	2.02768	0.181
						Hypertens.	0.759599	0.52224	1.10484	0.15
						Hyperchol.	0.92067	0.532997	1.59032	0.767
						PVD	1.46581	0.926964	2.31788	0.102
						Form.smok.	0.689906	0.485393	0.980588	0.039
						Nev.smok.	0.440521	0.101445	1.91294	0.274
						ICS use	0.965915	0.68649	1.35908	0.842
						FEV1 (%)	0.96408	0.949292	0.979098	<0.01
						IHD	1.31515	0.887721	1.94837	0.172
						CHF	1.33271	0.901899	1.9693	0.149
						CRP	0.999133	0.996695	1.00158	0.487
MACE, best case						MACE, worst case
VWF-A	HR	LCL	UCL	P		VWF-A	HR	LCL	UCL	P
VWF-A, upper	0.782198	0.527011	1.16095	0.223		VWF-A, upper	0.758722	0.509722	1.12936	0.174
Age	1.05913	1.03539	1.08342	<0.01		Age	1.05213	1.02978	1.07496	<0.01
Male	0.903099	0.636156	1.28206	0.569		Male	0.925505	0.65098	1.3158	0.666
T2DM	1.65685	1.0158	2.70244	0.043		T2DM	1.73713	1.06433	2.83524	0.027
AFLI	1.43857	0.947535	2.18407	0.088		AFLI	1.23481	0.809645	1.88324	0.327
Hypertens.	0.744397	0.5137	1.0787	0.119		Hypertens.	0.818099	0.564364	1.18591	0.289
Hyperchol.	0.877366	0.509833	1.50985	0.637		Hyperchol.	0.94224	0.545055	1.62886	0.831
PVD	1.59913	1.0191	2.50929	0.041		PVD	1.38527	0.876364	2.18969	0.163
Form.smok.	0.685138	0.481653	0.974589	0.035		Form.smok.	0.716847	0.505515	1.01653	0.062
Nev.smok.	0.398029	0.0915036	1.73137	0.219		Nev.smok.	0.480629	0.111149	2.07833	0.327
ICS use	1.00396	0.714782	1.41012	0.982		ICS use	0.940539	0.667657	1.32495	0.726
FEV1 (%)	0.972095	0.95929	0.985071	<0.01		FEV1 (%)	0.971447	0.958624	0.984442	<0.01
IHD	1.3157	0.891802	1.9411	0.167		IHD	1.21078	0.826605	1.77351	0.326
CHF	1.27622	0.867069	1.87843	0.216		CHF	1.42658	0.964136	2.11085	0.076
CRP	0.99911	0.996688	1.00154	0.472		CRP	0.999146	0.996743	1.00155	0.487
Explorative analyses:
MACE without death						All-cause mortality
VWF-A	HR	LCL	UCL	P		VWF-A	HR	LCL	UCL	P
VWF-A, upper	0.662671	0.242987	1.80723	0.421		VWF-A, upper	0.898327	0.593257	1.36027	0.613
Age	1.00771	0.957963	1.06003	0.766		Age	1.07691	1.0508	1.10368	<0.01
Male	0.884825	0.390424	2.0053	0.769		Male	0.936218	0.644807	1.35933	0.729
T2DM	3.33764	1.30755	8.51963	0.012		T2DM	1.27695	0.742341	2.19655	0.377
AFLI	3.04917	1.21089	7.67819	0.018		AFLI	1.07619	0.687077	1.68566	0.748
Hypertens.	0.752551	0.332672	1.70238	0.495		Hypertens.	0.713477	0.476392	1.06855	0.101
Hyperchol.	1.01441	0.340029	3.0263	0.98		Hyperchol.	0.98776	0.550451	1.77249	0.967
PVD	1.58848	0.509517	4.95224	0.425		PVD	1.33283	0.826715	2.1488	0.238
Smoker*	1.32589	0.587111	2.99428	0.497		Form.smok.	0.658806	0.45304	0.958027	0.029
ICS use	1.1891	0.539063	2.62298	0.668		Nev.smok.	0.478793	0.109389	2.09567	0.328
FEV1 (%)	0.988869	0.957564	1.0212	0.495		ICS use	0.995062	0.692821	1.42916	0.979
IHD	1.30164	0.542175	3.12495	0.555		FEV1 (%)	0.961641	0.944611	0.978979	<0.01
CHF	1.37147	0.578574	3.25099	0.473		IHD	1.36442	0.901344	2.06541	0.142
CRP	0.996463	0.989692	1.00328	0.308		CHF	1.39464	0.922599	2.1082	0.115
*Due to few never-smokers and fewer events when excluding mortality,						CRP	0.999745	0.997232	1.00227	0.843
smoking status is in this part applied only as active smoker or not.
Additional Table 3C: VWF-A regression models. MACE: Major cardiovascular event, HR: Hazard Ratio, LCL: Lower limit of 95% confidence interval, UCL: Upper limit of 95% confidence interval, P: P-value,
T2DM: Type 2 diabetes mellitus, Hypertens.: Hypertension, Hyperchol.: Hypercholesterolaemia, Form.smok.: Former smoker (compared to active smoker), Nev.smok.: Never smoker (compared to active smoker),
FEV1 (%): Forced Expiratory Volume in 1 second, % of predicted, IHD: Ischemic heart disease, CHF: Congestive heart failure, CRP: C-reactive protein. N/A: Not applicable.
